# Supplementary material for: Gh_FBL43 regulates the resistance of Gossypium hirsutum to Verticillium wilt through jasmonic acid and flavonoid-related pathways
Source: Front Plant Sci. 2025 Jul 17;16:1620947. doi: 10.3389/fpls.2025.1620947 (PMC12310711; doi:10.3389/fpls.2025.1620947)
Supplement: Supplementary file 1 [file Table1.xlsx]

## Sheet: Sheet1
Table S1.All primers used in this study
Primer_id	F	R
Gh_FBL20-qRT-PCR	CTCAGAGGAATCCACGACGG	GCGGTTCAAAAGACTGACCG
Gh_FBL24-qRT-PCR	CGCAATTGCCCATAGCTGTC	CCCCACACATTGATCGACTCT
Gh_FBL36-qRT-PCR	GCCCATGGTTGCCCTAATCT	GCAGCTTTAACGCATCCACA
Gh_FBL43-qRT-PCR	GTGGCTTAGGCTTCTGAGCA	GCAAGCCTCACATCAGTTGC
Gh_FBL48-qRT-PCR	TGACTGCAGTTGCTGATGGA	GGCCAACAACAGCTAGACCT
Gh_FBL43-VIGS	GTGGCTTAGGCTTCTGAGCA	TCGCAATCAGACCCTTGCTT
Gh_UBQ7-qRT-PCR	GAAGGCATTCCACCTGACCAAC	CTTGACCTTCTTCTTCTTGTGCTTG
