# Supplementary material for: Gh_FBL43 regulates the resistance of Gossypium hirsutum to Verticillium wilt through jasmonic acid and flavonoid-related pathways
Source: Front Plant Sci. 2025 Jul 17;16:1620947. doi: 10.3389/fpls.2025.1620947 (PMC12310711; doi:10.3389/fpls.2025.1620947)
Supplement: Supplementary file 2 [file Table2.xlsx]

## Sheet: Sheet1
Table S2. G. hirsutum FBL gene family information.
Gene ID	Gene name	Open reading frame/bp	Number of amino acids/aa	Relative molecular mass (r)/kDa	Theoretical isoelectric point (pI)
GH_A01G0747	Gh_FBL1	1452	483	55.3297	7.99
GH_A01G0748	Gh_FBL2	1302	433	49.2732	8.52
GH_A01G0749	Gh_FBL3	1317	438	50.0581	8.75
GH_A02G0741	Gh_FBL4	1119	372	40.9179	7.45
GH_A02G1208	Gh_FBL5	1119	372	40.6098	7.7
GH_A02G1818	Gh_FBL6	672	223	24.6506	8.6
GH_A03G2433	Gh_FBL7	924	307	34.9538	4.38
GH_A05G0554	Gh_FBL8	1959	652	69.5324	7.16
GH_A05G1220	Gh_FBL9	1719	572	63.3277	5.52
GH_A06G0908	Gh_FBL10	2931	976	108.184	5.3
GH_A06G1073	Gh_FBL11	1956	651	69.5792	7.21
GH_A07G0202	Gh_FBL12	3030	1009	111.066	4.72
GH_A07G0329	Gh_FBL13	1845	614	66.1117	8.05
GH_A07G1205	Gh_FBL14	1260	419	47.7958	4.94
GH_A07G2522	Gh_FBL15	1419	472	52.024	7.58
GH_A08G0792	Gh_FBL16	1761	586	65.9144	6.5
GH_A08G1389	Gh_FBL17	1761	586	65.6229	5.43
GH_A08G2719	Gh_FBL18	1863	620	65.8766	7.58
GH_A09G2525	Gh_FBL19	1779	592	64.3452	7.65
GH_A10G0913	Gh_FBL20	1638	545	59.3052	8.25
GH_A11G1519	Gh_FBL21	1188	395	43.4556	6.96
GH_A11G3047	Gh_FBL22	1368	455	52.7339	7.84
GH_A12G0346	Gh_FBL23	1920	639	71.2241	5.89
GH_A12G0752	Gh_FBL24	687	228	25.1211	8.41
GH_A13G1110	Gh_FBL25	1266	421	48.0784	4.91
GH_A13G1650	Gh_FBL26	1383	460	52.9153	8.16
GH_A13G2113	Gh_FBL27	1920	639	68.4025	7.96
GH_A13G2676	Gh_FBL28	1383	460	52.9153	8.16
GH_D01G0740	Gh_FBL29	1248	415	47.0567	8.51
GH_D01G0748	Gh_FBL30	1311	436	50.0385	8.2
GH_D02G0090	Gh_FBL31	2202	733	81.0772	5.23
GH_D02G0752	Gh_FBL32	1119	372	40.8648	7.32
GH_D02G2595	Gh_FBL33	924	307	35.0509	4.29
GH_D02G2630	Gh_FBL34	1026	341	38.9697	5.78
GH_D03G0241	Gh_FBL35	672	223	24.5705	8.5
GH_D03G0698	Gh_FBL36	1119	372	40.7929	7.58
GH_D05G0561	Gh_FBL37	1959	652	69.0819	7.15
GH_D05G2637	Gh_FBL38	1299	432	49.9273	7.01
GH_D06G0906	Gh_FBL39	2916	971	107.791	5.2
GH_D06G1092	Gh_FBL40	2019	672	71.7169	7.36
GH_D07G0214	Gh_FBL41	3018	1005	110.833	4.64
GH_D07G0337	Gh_FBL42	1845	614	66.1089	8.11
GH_D07G0421	Gh_FBL43	1113	370	39.9677	8.68
GH_D07G1184	Gh_FBL44	1260	419	47.7958	5.01
GH_D08G0784	Gh_FBL45	1761	586	65.9074	6.26
GH_D08G1411	Gh_FBL46	1761	586	65.57	5.43
GH_D09G1084	Gh_FBL47	1260	419	47.7788	5.09
GH_D09G2461	Gh_FBL48	1824	607	65.931	7.79
GH_D10G1048	Gh_FBL49	1638	545	59.2142	8.25
GH_D11G1257	Gh_FBL50	1758	585	65.485	5.91
GH_D11G1550	Gh_FBL51	1188	395	43.4276	7.18
GH_D11G3076	Gh_FBL52	1125	374	43.6212	7.47
GH_D12G0364	Gh_FBL53	1920	639	71.0779	5.77
GH_D12G0988	Gh_FBL54	687	228	25.039	8.59
GH_D13G0935	Gh_FBL55	1266	421	48.1194	4.91
GH_D13G1600	Gh_FBL56	1383	460	52.6552	8.46
GH_D13G2094	Gh_FBL57	1920	639	68.4175	7.74
