# Supplementary material for: Gh_FBL43 regulates the resistance of Gossypium hirsutum to Verticillium wilt through jasmonic acid and flavonoid-related pathways
Source: Front Plant Sci. 2025 Jul 17;16:1620947. doi: 10.3389/fpls.2025.1620947 (PMC12310711; doi:10.3389/fpls.2025.1620947)
Supplement: Supplementary file 3 [file Table3.xlsx]

## Sheet: Sheet1
Table S3. Summary statistics for the RNA-seq analysis of Gossypium hirsutum.
Sample	Row Base(G)	Clean Base(G)	Q20(%)	Q30(%)	GC Content(%)	alignment rate(%)
TRV::00-0h-1	6.16	6.05	98.43	95.1	44.63	79
TRV::00-0h-2	7.17	7.07	98.43	95.12	44.83	79.8
TRV::00-0h-3	6.38	6.29	98.4	95.07	44.87	82.6
TRV::Gh_FBL43-0h-1	6.91	6.8	98.48	95.19	44.17	81.6
TRV::Gh_FBL43-0h-2	6.63	6.53	98.4	95.05	44.24	83
TRV::Gh_FBL43-0h-3	7.25	7.15	98.46	95.13	44.16	82.7
TRV::00-24h-1	7.21	7.1	98.37	94.98	44.58	81.1
TRV::00-24h-2	6.79	6.69	98.36	94.95	44.72	78.6
TRV::00-24h-3	6.61	6.52	98.36	94.92	44.37	80.3
TRV::Gh_FBL43-24h-1	7.25	7.16	98.23	94.58	44.31	82.4
TRV::Gh_FBL43-24h-2	6.98	6.88	98.5	95.23	44.14	83.3
TRV::Gh_FBL43-24h-3	7.4	7.28	98.42	95.06	44.3	80.7
